# Supplementary material for: No longer locally extinct? Tracing the origins of a lion (Panthera leo) living in Gabon
Source: Conserv Genet. 2018 Feb 1;19(3):611–8. doi: 10.1007/s10592-017-1039-2 (PMC6448349; doi:10.1007/s10592-017-1039-2)
Supplement: Supplementary file 1 — Supplementary material 1 (XLSX 47 KB) [file 10592_2017_1039_MOESM1_ESM.xlsx]

## Sheet: Sheet1
Taxon	Genbank Accession
Bison bison	EU177871.1
Bison bonasus	NC_014044.1
Bos gaurus	NC_024818.1
Bos grunniens	AY684273.2
Bos indicus	JN817298.1
Bos javanicus	FJ997262.1
Bos primigenius	NC_013996.1
Bos sauveli	AY689189.1
Bos sauveli	EF693812.1
Bos taurus	KC153977.1
Canis lupus	KF661049.1
Crocuta crocuta	NC_020670.1
Homo sapiens	NC_012920.1
Panthera leo persica	JQ904290.1
Ursus arctos	AF303110.1
